# Supplementary material for: Endocrine-Disrupting Activities of Flavones on Steroid Receptors: Structural Requirements and Synthesis of Novel Flavone with Improved Estrogenic Activity
Source: Biomedicines. 2025 Mar 19;13(3):748. doi: 10.3390/biomedicines13030748 (PMC11940309; doi:10.3390/biomedicines13030748)
Supplement: Supplementary file 1 [file biomedicines-13-00748-s001.zip]

Archive with 1 entries (1 files):
- biomedicines-3395364-supplementary.pdf
